# Supplementary material for: SARS-CoV-2 in a Mink Farm in Italy: Case Description, Molecular and Serological Diagnosis by Comparing Different Tests
Source: Viruses. 2022 Aug 8;14(8):1738. doi: 10.3390/v14081738 (PMC9415545; doi:10.3390/v14081738)
Supplement: Supplementary file 1 [file viruses-14-01738-s001.zip]

Archive with 1 entries (1 files):
- viruses-1789393-supplementary.pdf
